# Supplementary material for: Single and Repeated Oral Dose Toxicity and Genotoxicity of the Leaves of Butterbur
Source: Foods. 2021 Aug 23;10(8):1963. doi: 10.3390/foods10081963 (PMC8394925; doi:10.3390/foods10081963)
Supplement: Supplementary file 1 [file foods-10-01963-s001.zip]

Archive with 1 entries (1 files):
- foods-1317906-supplementary.pdf
